# Supplementary material for: Targeting Heat Shock Protein 27 and Fatty Acid Oxidation Augments Cisplatin Treatment in Cisplatin-Resistant Ovarian Cancer Cell Lines
Source: Int J Mol Sci. 2023 Aug 10;24(16):12638. doi: 10.3390/ijms241612638 (PMC10454186; doi:10.3390/ijms241612638)
Supplement: Supplementary file 1 [file ijms-24-12638-s001.zip]

Archive with 4 entries (3 files):
- ijms-2501187-SI/
- ijms-2501187-SI/HSP27 and FAO manuscript supplementary figures_final_8.9.23.pdf
- ijms-2501187-SI/manuscript raw westerns final.pdf
- ijms-2501187-SI/Supplementary table 1 reagent list.pdf
